# Supplementary material for: Built environment stakeholders’ experiences of implementing healthy urban development: an exploratory study
Source: Cities Health. Author manuscript; Available in PMC 2024 Oct 31. (PMC7616758; doi:10.1080/23748834.2021.1876376)
Supplement: Table 1. Interview participants (n = 31) by country, organisation and profession [file EMS199304-supplement-Table_1__Interview_participants__n___31__by_country__organisation_and_profession_.csv]

Geographic area (participants)	Organisation type	Profession	No. of participants
Australia (6)	Planning commission	Planning	1
Planning consultancy	Planning	1
Architecture and design practice	Architecture	1
Public health department	Public health	3
China (7)	Engineering consultancy	Sustainability and engineering	2
Engineering consultancy	Landscape Architecture	1
Architecture and design practice	Urban design and planning	2
Building standard organisation	Project management	1
Building standard organisation	Architecture	1
England (7)	Engineering consultancy	Sustainability and engineering	1
Architecture and design practice	Project management	1
Architecture and design practice	Sustainability	3
Housing association	Research	1
Public health department	Public Health	1
Netherlands (1)	Engineering consultancy	Indoor Environmental Engineering	1
Sweden (2)	Architecture and design practice	Architecture	1
Real estate developer	Property Development	1
USA (8)	Engineering consultancy	Sustainability	1
Architecture and design practice	Urban design (and planning)	2
Architecture and design practice	Sustainability	1
Architecture and design practice	Architecture	1
Building permitting department	Planning	1
Planning department	Planning	1
Building standard organisation	Urban design and planning	1
