# Supplementary material for: Built environment stakeholders’ experiences of implementing healthy urban development: an exploratory study
Source: Cities Health. Author manuscript; Available in PMC 2024 Oct 31. (PMC7616758; doi:10.1080/23748834.2021.1876376)
Supplement: Table 2. Characteristics of outcome- and output-driven developers [file EMS199304-supplement-Table_2__Characteristics_of_outcome__and_output_driven_developers_.csv]

Outcome-driven developers	Output-driven developers
Longer-term goals and interests	Shorter-term goals and interests
Broader, interconnected impacts	Narrower, focused impacts
Focus on finances	Focus on finances
Interests in societal impacts e.g. supporting local economies, sustainability and health	Interests in economic impacts as property sales value, ease of leasing property
Go beyond regulations	Meet regulations
Pilot, experiment	Follow known practice
